# Supplementary material for: Highly Efficient Adsorption of Uranium(VI) Ions in Aqueous Solution by Imidazole-4,5-Dicarboxylic Acid-Functionalized UiO-66
Source: Molecules. 2025 Jul 15;30(14):2966. doi: 10.3390/molecules30142966 (PMC12298460; doi:10.3390/molecules30142966)
Supplement: Supplementary file 1 [file molecules-30-02966-s001.zip]

Archive with 1 entries (1 files):
- molecules-3690173-supplementary.pdf
